# Supplementary material for: Bioactive Secondary Metabolites from Octocoral-Associated Microbes—New Chances for Blue Growth
Source: Mar Drugs. 2018 Dec 4;16(12):485. doi: 10.3390/md16120485 (PMC6316421; doi:10.3390/md16120485)
Supplement: Supplementary file 1 [file marinedrugs-16-00485-s001.zip]

Archive with 3 entries (3 files):
- Supplementary_revised/Supplementary File S1.docx
- Supplementary_revised/Table S1.docx
- Supplementary_revised/Table S2.docx
